# Supplementary material for: Impact of Particle Size on the Nonlinear Magnetic Response of Iron Oxide Nanoparticles during Frequency Mixing Magnetic Detection
Source: Sensors (Basel). 2024 Jun 29;24(13):4223. doi: 10.3390/s24134223 (PMC11244231; doi:10.3390/s24134223)
Supplement: Supplementary file 1 [file sensors-24-04223-s001.zip]

Archive with 1 entries (1 files):
- sensors-3004637-supplementary.pdf
